# Supplementary material for: Unsupervised machine learning identifies opioid taper reversal patterns in a longitudinal cohort (2008–2018)
Source: PLOS Digit Health. 2025 Apr 7;4(4):e0000785. doi: 10.1371/journal.pdig.0000785 (PMC11975097; doi:10.1371/journal.pdig.0000785)
Supplement: S1 Table — Table showing the average monthly dose of the 10 cluster-trajectories. (XLSX) [file pdig.0000785.s001.xlsx]

## Sheet: Sheet1
S1 Table: Average monthly dose for 12 months from taper initiation - Taper Trajectories
Cluster	BaseDose	Mon1	Mon2	Mon3	Mon4	Mon5	Mon6	Mon7	Mon8	Mon9	Mon10	Mon11	Mon12	Taper Trajectory
1	189.82	174.53	170.27	165.64	161.23	157.28	154.15	155.05	155.53	155.25	154.05	151.68	144.01	Very slow, no reversal
2	192.31	175.19	157.04	139.42	119.01	96.06	75.19	59.71	45.49	33.53	23.35	15.18	12.9	Rapid, no reversal
3	236.81	213.18	121.69	1.38	193.46	204.26	206.02	191.6	163.58	150.98	141.49	129.9	114.59	Very Rapid, complete reversal
4	192.57	179.16	0.44	185.31	194.26	194.64	176.29	167.38	160.98	150.52	143.25	134.76	133.31	Very Rapid, complete reversal
5	196.99	183.05	147.09	92.71	0.33	172.22	176.6	158.29	145.41	139.1	135.23	119.75	113.12	Very Rapid, complete reversal
6	212.81	205.1	182.34	153.96	106.37	77.02	5.26	0	168.49	169.27	152.98	120.84	115.09	Very Rapid, complete reversal
7	227.55	217.24	171.99	152.88	122.05	101.76	57.73	31.72	22.56	0	148.42	147.73	135.03	Rapid, partial reversal
8	217.07	205.71	177.62	161.43	145.93	102.6	78.04	64.87	51.06	33.13	0	157.58	166.52	Rapid, partial reversal
9	220.37	203.3	160.72	117.39	85.31	63.2	59.18	48.6	36.3	29.2	18.94	0	143.26	Rapid, partial reversal
10	140.33	124.3	114.04	111.72	109.34	101.91	92.57	85.4	80.46	100.04	101.61	81.17	37.57	Erratic, no reversal
